# Supplementary material for: Discrimination of biofilm-producing Stenotrophomonas maltophilia clinical strains by matrix-assisted laser desorption ionization–time of flight
Source: PLoS One. 2020 Dec 31;15(12):e0244751. doi: 10.1371/journal.pone.0244751 (PMC7775041; doi:10.1371/journal.pone.0244751)
Supplement: S1 Table — The results obtained regarding biofilm production, EPS major composition, presence of biofilm-associated genes, and potential biofilm biomarker peaks are also included. (XLSX) [file pone.0244751.s002.xlsx]

## Sheet: Hoja2
Isolate Number	Date	Specimen	Intensive Care Unit	Age	Sex	Procedence	Biofilm production	Major EPS composition	Biofilm-associated genes				Potential biofilm biomarker peaks
									rmlA	rpfF-2	xanB	fsnR	4661 m/z	6074 m/z	6102 m/z
13-0840	2013-07-10	Catheter	-	39	M	Nuevo Leon	Moderate	Proteins	+	-	-	+	+	-	+
13-1111	2013-08-05	Respiratory	+	40	M	Nuevo Leon	Moderate	Proteins	+	-	-	+	+	-	+
13-1112	2013-08-05	Respiratory	-	22	F	Nuevo Leon	Weak	DNA	+	-	-	+	-	-	+
13-1171	2013-08-09	Blood	+	Unknown	F	Nuevo Leon	Moderate	Proteins	+	-	-	+	+	-	+
13-1318	2013-08-23	Pleural fluid	-	63	M	Nuevo Leon	Moderate	Unknown	+	-	-	+	-	-	+
13-1319	2013-08-23	Abscess	-	52	M	Nuevo Leon	Moderate	Proteins	+	-	-	+	-	-	+
13-1320	2013-08-23	Wound	-	62	M	Nuevo Leon	Moderate	Proteins	-	-	-	+	-	-	+
13-1537	2013-09-10	Blood	+	26	F	Nuevo Leon	Strong	Proteins	+	-	-	+	+	-	+
13-1538	2013-09-10	Blood	-	42	M	Nuevo Leon	Strong	Proteins	+	+	-	+	-	-	+
13-1577	2013-09-21	Respiratory	+	52	F	Nuevo Leon	Strong	Proteins	-	-	+	+	-	-	+
13-1698	2013-09-24	Respiratory	-	40	M	Nuevo Leon	Strong	DNA	+	-	-	+	+	-	+
13-1725	2013-09-26	Respiratory	+	32	M	Nuevo Leon	Moderate	DNA	+	-	+	+	+	-	+
13-1746	2013-09-27	Respiratory	-	57	M	Nuevo Leon	Strong	Proteins	+	-	-	+	-	-	+
13-1761	2013-10-02	Respiratory	+	26	M	Nuevo Leon	Strong	DNA	+	-	-	+	+	-	+
13-1798	2013-10-07	Blood	-	61	F	Nuevo Leon	Moderate	DNA	+	-	-	+	-	-	+
13-1888	2013-10-16	Respiratory	+	45	F	Nuevo Leon	Strong	Proteins	+	-	-	+	-	-	+
13-1917	2013-10-21	Blood	-	44	F	Nuevo Leon	Strong	Proteins	-	-	-	+	+	-	+
13-2052	2013-11-04	Respiratory	-	38	M	Nuevo Leon	Moderate	DNA	+	+	-	+	-	-	+
13-2148	2013-11-13	Respiratory	-	Unknown	M	Nuevo Leon	Strong	DNA	+	+	-	+	-	-	+
13-2231	2013-11-21	Biopsy	-	Unknown	M	Nuevo Leon	Weak	Proteins	-	-	-	+	+	+	-
13-2401	2013-11-26	Respiratory	-	Unknown	M	Nuevo Leon	Weak	DNA	+	-	-	+	+	-	+
13-2648	2013-12-30	Respiratory	+	65	F	Nuevo Leon	Weak	Unknown	+	-	+	-	-	-	+
14-0053	2014-01-08	Respiratory	+	31	F	Nuevo Leon	Moderate	Proteins	+	+	-	+	-	-	+
14-0130	2014-01-15	Respiratory	+	36	M	Nuevo Leon	Moderate	DNA	+	-	-	+	+	-	+
14-0143	2014-01-16	Respiratory	+	43	M	Nuevo Leon	Weak	Unknown	+	+	-	+	-	-	+
14-0225	2014-01-24	Blood	-	78	F	Nuevo Leon	Moderate	Proteins	+	-	-	+	+	-	+
14-0472	2014-02-12	Respiratory	+	0	M	Nuevo Leon	Moderate	Proteins	+	-	+	+	+	-	+
14-0504	2014-02-17	Respiratory	+	31	M	Nuevo Leon	Weak	DNA	-	-	-	+	+	+	-
14-0659	2014-02-28	Biopsy	-	53	M	Nuevo Leon	Weak	Polysaccharides	-	-	-	+	+	+	-
14-0893	2014-03-20	Respiratory	+	41	F	Nuevo Leon	Strong	DNA	+	+	-	+	-	-	+
14-0927	2014-03-25	Catheter	-	Unknown	F	Nuevo Leon	Moderate	Polysaccharides	+	+	-	+	-	-	+
14-0939	2014-03-26	Respiratory	+	38	F	Nuevo Leon	Strong	Unknown	+	+	-	+	-	-	+
14-0974	2014-03-28	Respiratory	-	30	M	Nuevo Leon	Weak	DNA	+	-	-	+	+	-	+
14-0978	2014-03-31	Respiratory	-	33	M	Nuevo Leon	Strong	Polysaccharides	+	-	-	+	+	+	-
14-1035	2014-04-04	Respiratory	-	25	M	Nuevo Leon	Moderate	Proteins	+	-	-	+	-	-	+
14-1075	2014-04-09	Respiratory	+	18	F	Nuevo Leon	Moderate	DNA	+	-	-	+	+	-	+
14-1219	2014-04-30	Respiratory	+	33	M	Nuevo Leon	Strong	Unknown	+	-	+	+	+	+	-
14-1226	2014-05-02	Respiratory	+	23	F	Nuevo Leon	Moderate	DNA	+	-	+	+	+	+	-
14-1227	2014-05-02	Abscess	-	56	M	Nuevo Leon	Weak	Proteins	+	-	+	+	+	+	-
14-1239	2014-05-02	Biopsy	-	34	M	Nuevo Leon	Weak	Proteins	-	-	-	+	+	+	-
14-1342	2014-05-14	Pleural fluid	-	48	M	Nuevo Leon	Moderate	Proteins	+	+	-	+	-	-	+
14-1582	2014-06-06	Respiratory	-	24	M	Nuevo Leon	Moderate	DNA	+	-	-	+	-	-	+
14-1706	2014-06-25	Respiratory	+	63	M	Nuevo Leon	Moderate	Unknown	+	+	-	+	-	-	+
14-1889	2014-07-10	Blood	+	57	M	Nuevo Leon	Moderate	Proteins	+	+	-	+	+	-	+
14-1907	2014-07-11	Catheter	-	63	F	Nuevo Leon	Strong	Polysaccharides	+	+	+	+	-	-	+
14-1930	2014-07-15	Wound	-	40	F	Nuevo Leon	Moderate	Proteins	+	-	+	+	+	-	+
14-1957	2014-07-17	Respiratory	-	49	M	Nuevo Leon	Moderate	Unknown	+	-	-	+	-	-	+
14-2013	2014-07-24	Respiratory	-	51	M	Nuevo Leon	Moderate	Proteins	+	-	-	+	+	+	-
14-2026	2014-07-30	Respiratory	-	61	M	Nuevo Leon	Moderate	Unknown	+	-	-	+	+	+	-
14-2046	2014-07-30	Respiratory	-	61	M	Nuevo Leon	Moderate	Unknown	+	-	-	+	+	+	-
14-2123	2014-08-06	Respiratory	-	55	F	Nuevo Leon	Strong	Unknown	+	+	+	+	-	-	+
14-2139	2014-08-07	Respiratory	+	Unknown	M	Nuevo Leon	Weak	DNA	+	-	-	+	+	+	-
14-2152	2014-08-14	Blood	+	24	F	Nuevo Leon	Moderate	Proteins	+	+	+	+	-	-	+
14-2249	2014-08-25	Respiratory	+	Unknown	F	Nuevo Leon	Weak	DNA	+	-	+	+	+	-	+
14-2346	2014-09-03	Respiratory	+	31	F	Nuevo Leon	Moderate	DNA	+	+	+	+	-	-	+
14-2376	2014-09-08	Respiratory	-	40	M	Nuevo Leon	Moderate	DNA	+	-	-	+	-	-	+
14-2419	2014-09-12	Catheter	+	53	F	Nuevo Leon	Strong	DNA	+	+	+	+	-	-	+
14-2454	2014-09-19	Wound	-	60	F	Nuevo Leon	Weak	Polysaccharides	+	+	-	+	-	-	+
14-2456	2014-09-19	Respiratory	-	51	M	Nuevo Leon	Moderate	Proteins	+	-	-	+	+	-	+
14-2464	2014-09-22	Respiratory	+	35	M	Nuevo Leon	Moderate	Proteins	+	+	-	+	-	-	+
14-2780	2014-10-15	Respiratory	+	Unknown	M	Nuevo Leon	Weak	Proteins	+	-	-	+	+	-	+
14-2810	2014-10-17	Urine	+	28	M	Nuevo Leon	Moderate	Proteins	+	-	-	+	+	-	+
14-3038	2014-11-12	Respiratory	-	52	M	Nuevo Leon	Strong	Unknown	+	-	-	+	+	-	+
14-3113	2014-11-19	Respiratory	+	36	M	Nuevo Leon	Moderate	DNA	+	+	-	+	-	-	+
14-3142	2014-11-24	Respiratory	+	59	M	Nuevo Leon	Weak	Unknown	+	+	-	+	-	-	+
14-3231	2014-11-25	Respiratory	-	46	F	Nuevo Leon	Moderate	DNA	+	+	-	+	-	-	+
14-3282	2014-11-27	Respiratory	+	63	M	Nuevo Leon	Moderate	DNA	+	-	+	+	-	-	+
14-3283	2014-11-27	Respiratory	+	28	M	Nuevo Leon	Strong	Unknown	+	-	+	+	-	-	+
14-3432	2014-11-21	Respiratory	-	Unknown	M	Nuevo Leon	Moderate	Proteins	+	-	-	-	+	-	+
15-0022	2015-01-13	Blood	-	47	F	Nuevo Leon	Moderate	Proteins	+	-	-	+	-	-	+
15-0091	2015-01-22	Respiratory	+	30	F	Nuevo Leon	Moderate	DNA	+	-	-	+	-	-	+
15-0169	2015-07-08	Unknown	-	Unknown	Unknown	Nuevo Leon	Moderate	DNA	+	-	+	+	+	-	+
15-0434	2015-02-27	Respiratory	-	Unknown	M	Nuevo Leon	Weak	Unknown	-	-	-	+	+	+	-
15-0435	2015-02-27	Respiratory	-	65	M	Nuevo Leon	Weak	Proteins	+	+	-	+	+	-	+
15-0436	2015-02-27	Urine	+	36	F	Nuevo Leon	Moderate	Proteins	+	-	-	+	-	-	+
15-0534	2015-03-11	Respiratory	+	46	M	Nuevo Leon	Moderate	Unknown	+	+	-	+	-	-	+
15-0615	2015-03-19	Respiratory	+	49	M	Nuevo Leon	Moderate	DNA	+	-	-	+	-	-	+
15-0709	2015-03-26	Respiratory	-	74	F	Nuevo Leon	Moderate	Proteins	+	-	-	+	+	-	+
15-0852	2015-04-21	Blood	+	76	M	Nuevo Leon	Strong	Unknown	+	+	-	+	-	-	+
15-0914	2015-04-24	Catheter	-	45	M	Nuevo Leon	Weak	Unknown	+	-	-	+	-	-	+
15-1031	2015-05-06	Pleural fluid	-	69	M	Nuevo Leon	Weak	Proteins	-	-	-	+	-	-	+
15-1121	2015-05-18	Blood	-	49	F	Nuevo Leon	Strong	Unknown	+	-	-	-	-	-	+
15-1122	2015-05-18	Blood	-	46	F	Nuevo Leon	Weak	Polysaccharides	+	+	-	+	-	-	+
15-1176	2015-05-20	Respiratory	-	69	M	Nuevo Leon	Moderate	Proteins	+	+	-	+	-	-	+
15-1231	2015-05-27	Respiratory	+	22	M	Nuevo Leon	Moderate	DNA	+	-	+	-	-	-	+
15-1250	2015-06-01	Respiratory	-	45	M	Nuevo Leon	Weak	Unknown	+	+	-	+	-	-	+
15-1395	2015-06-15	Blood	-	75	F	Nuevo Leon	Moderate	Unknown	+	+	-	+	-	-	+
15-1547	2015-06-25	Unknown	-	57	F	Jalisco	Strong	Unknown	+	-	-	-	+	-	+
15-1548	2015-06-25	Unknown	-	63	M	Jalisco	Moderate	Polysaccharides	+	-	-	+	-	-	+
15-1549	2015-06-25	Unknown	-	52	F	Jalisco	Weak	Unknown	+	-	-	+	+	-	+
15-1550	2015-06-25	Unknown	-	42	M	Jalisco	Strong	Polysaccharides	+	-	-	+	+	+	-
15-1551	2015-06-25	Pleural fluid	-	71	F	Jalisco	Strong	Unknown	+	-	-	+	-	-	+
15-1552	2015-06-25	Blood	+	57	M	Jalisco	Moderate	Unknown	+	-	-	+	-	-	+
15-1554	2015-06-25	Unknown	-	44	F	Jalisco	Strong	Polysaccharides	+	-	-	+	+	-	+
15-1557	2015-06-25	Blood	-	31	F	Jalisco	Strong	Polysaccharides	+	-	-	+	-	-	+
15-1558	2015-06-25	Respiratory	-	78	F	Jalisco	Strong	Polysaccharides	+	-	-	+	+	-	+
15-1559	2015-06-25	Respiratory	-	36	M	Jalisco	Weak	Proteins	-	-	+	+	+	+	-
15-1560	2015-06-25	Cerebrospinal fluid	-	24	F	Jalisco	Moderate	DNA	+	-	-	+	+	-	+
15-1561	2015-06-25	Respiratory	+	28	M	Jalisco	Moderate	Proteins	-	-	-	+	-	-	+
15-1564	2015-06-25	Wound	-	45	M	Jalisco	Strong	Unknown	+	-	-	+	-	-	+
15-1566	2015-06-25	Respiratory	+	40	M	Jalisco	Strong	Polysaccharides	-	-	-	-	+	-	+
15-1568	2015-06-25	Blood	-	36	F	Jalisco	Strong	Unknown	+	-	-	+	+	-	+
15-1677	2015-07-08	Respiratory	+	25	F	Nuevo Leon	Strong	DNA	+	-	-	+	-	-	+
15-1679	2015-07-08	Respiratory	+	44	M	Nuevo Leon	Moderate	DNA	+	-	+	+	-	-	+
15-1691	2015-07-09	Respiratory	-	59	F	Nuevo Leon	Weak	DNA	+	-	-	+	+	-	+
15-1843	2015-07-27	Respiratory	-	56	F	Nuevo Leon	Moderate	DNA	+	-	-	+	-	-	+
15-1847	2015-07-23	Respiratory	-	43	M	Nuevo Leon	Moderate	DNA	+	+	-	+	-	-	+
15-1848	2015-07-23	Respiratory	-	73	M	Nuevo Leon	Strong	DNA	+	-	-	+	-	-	+
15-1849	2015-07-23	Respiratory	+	23	F	Nuevo Leon	Moderate	DNA	+	-	-	+	-	-	+
15-1935	2015-07-31	Respiratory	-	83	F	Nuevo Leon	Moderate	Unknown	+	+	-	+	-	-	+
15-1949	2015-08-03	Respiratory	-	54	F	Nuevo Leon	Moderate	DNA	+	-	-	+	-	-	+
15-2026	2015-08-12	Respiratory	-	21	F	Nuevo Leon	Moderate	DNA	+	+	-	+	-	-	+
15-2068	2015-08-14	Respiratory	+	Unknown	F	Nuevo Leon	Moderate	DNA	+	+	-	+	-	-	+
15-2164	2015-08-16	Urine	-	38	M	Nuevo Leon	Weak	Unknown	+	-	-	+	-	-	+
15-2172	2015-08-25	Respiratory	+	19	F	Nuevo Leon	Strong	Unknown	+	-	-	+	-	-	+
15-2426	2015-09-21	Respiratory	-	53	F	Jalisco	Strong	Unknown	+	+	-	+	-	-	+
15-2428	2015-09-21	Unknown	-	30	M	Jalisco	Moderate	Unknown	+	+	-	+	-	-	+
15-2430	2015-09-21	Biopsy	-	19	M	Jalisco	Strong	Unknown	+	-	-	+	-	-	+
15-2743	2015-10-19	Respiratory	+	22	M	Jalisco	Moderate	DNA	+	+	-	+	+	-	+
15-2744	2015-10-19	Respiratory	+	60	F	Jalisco	Strong	Polysaccharides	+	+	-	+	-	-	+
